# Supplementary material for: Bacteriomimetic Liposomes Improve Antibiotic Activity of a Novel Energy-Coupling Factor Transporter Inhibitor
Source: Pharmaceutics. 2021 Dec 21;14(1):4. doi: 10.3390/pharmaceutics14010004 (PMC8779172; doi:10.3390/pharmaceutics14010004)
Supplement: Supplementary file 1 [file pharmaceutics-14-00004-s001.zip]

Archive with 1 entries (1 files):
- pharmaceutics-1443339-supplementary.pdf
